# Supplementary material for: Harnessing data science to control non-communicable diseases in Africa: a systematic review and gap analysis
Source: Commun Med (Lond). 2026 Jul 16;6:397. doi: 10.1038/s43856-025-01272-0 (PMC13377181; doi:10.1038/s43856-025-01272-0)
Supplement: Supplementary file 3 — Supplementary Data 1 [file 43856_2025_1272_MOESM3_ESM.xlsx]

## Sheet: Figure 1
Figure 1: PRISMA flow diagram for identification of articles in this systematic review
		*This includes published articles on the subject in the H3Africa Consortium and H3Bionet and published technical reports from organizations such as WHO, Africa CDC, and the African Union.

## Sheet: Figure 2
Figure 2: Distribution of studies included by categories of data science method and NCD types across the years of publication
year_of_publication	dsm_category	percentage	dsm_year_count	year_count				ncd_types.factor	dsm_category	percentage	dsm_ncd_count	ncd_count
2012	Genetic and Genome Analysis	100	1	1				T2D	Deep Learning	10	3	30
2014	Traditional Statistical Models	100	1	1				Cancer	Deep Learning	11.8	6	51
2015	Artificial Intelligence	20	1	5				CVD	Deep Learning	6.7	3	45
2015	Machine Learning	20	1	5				Other	Deep Learning	0	0	0
2015	Traditional Statistical Models	20	1	5				T2D	Artificial Intelligence	16.7	5	30
2015	Genetic and Genome Analysis	40	2	5				Cancer	Artificial Intelligence	11.8	6	51
2016	Artificial Intelligence	33.3	1	3				CVD	Artificial Intelligence	6.7	3	45
2016	Traditional Statistical Models	33.3	1	3				Other	Artificial Intelligence	21.1	4	19
2016	Genetic and Genome Analysis	33.3	1	3				T2D	Machine Learning	30	9	30
2017	Traditional Statistical Models	50	1	2				Cancer	Machine Learning	43.1	22	51
2017	Genetic and Genome Analysis	50	1	2				CVD	Machine Learning	31.1	14	45
2018	Artificial Intelligence	20	2	10				Other	Machine Learning	26.3	5	19
2018	Machine Learning	10	1	10				T2D	Traditional Statistical Models	20	6	30
2018	Traditional Statistical Models	30	3	10				Cancer	Traditional Statistical Models	21.6	11	51
2018	Genetic and Genome Analysis	40	4	10				CVD	Traditional Statistical Models	26.7	12	45
2019	Deep Learning	13.3	2	15				Other	Traditional Statistical Models	15.8	3	19
2019	Artificial Intelligence	13.3	2	15				T2D	Genetic and Genome Analysis	23.3	7	30
2019	Machine Learning	40	6	15				Cancer	Genetic and Genome Analysis	11.8	6	51
2019	Traditional Statistical Models	20	3	15				CVD	Genetic and Genome Analysis	28.9	13	45
2019	Genetic and Genome Analysis	13.3	2	15				Other	Genetic and Genome Analysis	36.8	7	19
2020	Deep Learning	12.5	1	8
2020	Artificial Intelligence	12.5	1	8
2020	Machine Learning	37.5	3	8
2020	Traditional Statistical Models	25	2	8
2020	Genetic and Genome Analysis	12.5	1	8
2021	Deep Learning	7.9	3	38
2021	Artificial Intelligence	10.5	4	38
2021	Machine Learning	44.7	17	38
2021	Traditional Statistical Models	18.4	7	38
2021	Genetic and Genome Analysis	18.4	7	38
2022	Deep Learning	9.4	3	32
2022	Artificial Intelligence	3.1	1	32
2022	Machine Learning	40.6	13	32
2022	Traditional Statistical Models	28.1	9	32
2022	Genetic and Genome Analysis	18.8	6	32
2023	Deep Learning	12.5	3	24
2023	Artificial Intelligence	20.8	5	24
2023	Machine Learning	33.3	8	24
2023	Traditional Statistical Models	12.5	3	24
2023	Genetic and Genome Analysis	20.8	5	24
2024	Artificial Intelligence	16.7	1	6
2024	Machine Learning	16.7	1	6
2024	Traditional Statistical Models	16.7	1	6
2024	Genetic and Genome Analysis	50	3	6

## Sheet: Figure 3a
Figure 3a: Distribution of included articles by data science methods (a) across African countries
country	Artificial Intelligence	Machine Learning	Genetic and Genome Analysis	Traditional Statistical Models	Deep Learning	studies_bycountry	latitude	longitude	name	num_study_category	size_scaled
BEN	1	1	0	0	0	1	9.30769	2.31583	Benin	1	0.666667
BFA	1	0	5	2	0	6	12.2383	-1.56159	Burkina Faso	2025-06-10	2.33333
EGY	2	5	0	2	2	8	26.8206	30.8025	Egypt	2025-06-10	2.33333
ETH	0	11	0	1	1	11	9.145	40.4897	Ethiopia	2025-11-15	3
GHA	5	5	17	7	1	23	7.94653	-1.02319	Ghana	>15	3.66667
KEN	4	1	14	5	1	19	-0.023559	37.9062	Kenya	>15	3.66667
MAR	0	4	1	3	0	5	31.7917	-7.09262	Morocco	2025-02-05	1.66667
MDG	1	0	0	1	0	1	-18.7669	46.8691	Madagascar	1	0.666667
MOZ	0	1	1	1	0	2	-18.6657	35.5296	Mozambique	2025-02-05	1.66667
NAM	0	1	1	1	0	2	-22.9576	18.4904	Namibia	2025-02-05	1.66667
NGA	5	16	16	9	1	32	9.082	8.67528	Nigeria	>15	3.66667
RWA	1	1	0	0	2	3	-1.94028	29.8739	Rwanda	2025-02-05	1.66667
SDN	0	1	1	1	0	2	12.8628	30.2176	Sudan	2025-02-05	1.66667
SYC	1	1	0	0	0	1	-4.67957	55.492	Seychelles	1	0.666667
TUN	1	0	4	0	0	4	33.8869	9.5375	Tunisia	2025-02-05	1.66667
TZA	0	0	0	0	1	1	-6.36903	34.8888	Tanzania	1	0.666667
UGA	1	2	8	2	0	11	1.37333	32.2903	Uganda	2025-11-15	3
ZAF	3	11	16	14	2	29	-30.5595	22.9375	South Africa	>15	3.66667
ZMB	2	1	1	1	2	4	-13.1339	27.8493	Zambia	2025-02-05	1.66667

## Sheet: Figure 3b
Figure 3b: Distribution of included articles by NCD types across African countries
country	Cancer	CVD	T2D	Other	studies_bycountry	latitude	longitude	name	num_study_category	size_scaled
BEN	1	0	0	0	1	9.30769	2.31583	Benin	1	0.666667
BFA	0	6	0	0	6	12.2383	-1.56159	Burkina Faso	2025-06-10	2.33333
EGY	3	1	2	2	8	26.8206	30.8025	Egypt	2025-06-10	2.33333
ETH	5	3	3	0	11	9.145	40.4897	Ethiopia	2025-11-15	3
GHA	1	13	5	4	23	7.94653	-1.02319	Ghana	>15	3.66667
KEN	2	11	5	1	19	-0.023559	37.9062	Kenya	>15	3.66667
MAR	5	0	0	0	5	31.7917	-7.09262	Morocco	2025-02-05	1.66667
MDG	1	0	0	0	1	-18.7669	46.8691	Madagascar	1	0.666667
MOZ	0	2	0	0	2	-18.6657	35.5296	Mozambique	2025-02-05	1.66667
NAM	0	2	0	0	2	-22.9576	18.4904	Namibia	2025-02-05	1.66667
NGA	6	16	8	2	32	9.082	8.67528	Nigeria	>15	3.66667
RWA	1	0	1	1	3	-1.94028	29.8739	Rwanda	2025-02-05	1.66667
SDN	0	2	0	0	2	12.8628	30.2176	Sudan	2025-02-05	1.66667
SYC	0	0	0	1	1	-4.67957	55.492	Seychelles	1	0.666667
TUN	4	0	0	0	4	33.8869	9.5375	Tunisia	2025-02-05	1.66667
TZA	1	0	0	0	1	-6.36903	34.8888	Tanzania	1	0.666667
UGA	1	6	2	2	11	1.37333	32.2903	Uganda	2025-11-15	3
ZAF	6	13	5	5	29	-30.5595	22.9375	South Africa	>15	3.66667
ZMB	1	2	1	0	4	-13.1339	27.8493	Zambia	2025-02-05	1.66667

## Sheet: Figure 4a
Figure 4a: Methodological quality assessment stratified by the data science methods to determine the risk of bias of included studies in the systematic review.
dsm_category	quality_indicator.factor	count
Machine Learning	poor	28
Machine Learning	medium	19
Machine Learning	good	1
Machine Learning	NA	2
Genetic and Genome Analysis	poor	11
Genetic and Genome Analysis	medium	17
Genetic and Genome Analysis	good	4
Genetic and Genome Analysis	NA	1
Traditional Statistical Models	poor	13
Traditional Statistical Models	medium	18
Traditional Statistical Models	NA	1
Artificial Intelligence	poor	7
Artificial Intelligence	medium	6
Artificial Intelligence	good	2
Artificial Intelligence	NA	3
Deep Learning	poor	6
Deep Learning	medium	4
Deep Learning	good	1
Deep Learning	NA	1
The methodological assessment was primarily epidemiological and carried out using the National Institute of Health Quality Assessment Tool and rated as “poor” (poorly conducted studies with a significant risk of bias deemed sufficient to likely invalidate the findings), “medium” (prone to some bias considered insufficient to likely invalidate the findings) and “good” (well-conducted studies with …

## Sheet: Figure 4b
Figure 4b: Methodological quality assessment stratified by NCD type (b) to determine the risk of bias of included studies in the systematic review.
ncd_types.factor	quality_indicator.factor	count
Cancer	poor	32
Cancer	medium	15
Cancer	NA	4
CVD	poor	17
CVD	medium	23
CVD	good	4
CVD	NA	1
T2D	poor	12
T2D	medium	16
T2D	good	2
Other	poor	4
Other	medium	10
Other	good	2
Other	NA	3
The methodological assessment was primarily epidemiological and carried out using the National Institute of Health Quality Assessment Tool and rated as “poor” (poorly conducted studies with a significant risk of bias deemed sufficient to likely invalidate the findings), “medium” (prone to some bias considered insufficient to likely invalidate the findings) and “good” (well-conducted studies with …

## Sheet: Figure 5a
Figure 5a: Distribution of included studies by phase of implementation concerning clinical or public health practice for NCD control and prevention according to the data science method.
dsm_category	impl_phase.factor	count	prop
Deep Learning	IIIa	7	0.7
Deep Learning	IIIb	2	0.2
Deep Learning	IV	1	0.1
Artificial Intelligence	IIIa	6	0.375
Artificial Intelligence	IIIb	5	0.3125
Artificial Intelligence	IV	4	0.25
Artificial Intelligence	VI	1	0.0625
Machine Learning	IIIa	42	0.954545
Machine Learning	IV	2	0.0454545
Traditional Statistical Models	I	3	0.142857
Traditional Statistical Models	IIIa	14	0.666667
Traditional Statistical Models	IIIb	2	0.0952381
Traditional Statistical Models	IV	2	0.0952381
Genetic and Genome Analysis	I	3	0.125
Genetic and Genome Analysis	IIIa	4	0.166667
Genetic and Genome Analysis	IIIb	16	0.666667
Genetic and Genome Analysis	IV	1	0.0416667
The phase of implementation phase connotes; I: Data collection and processing; II: Model construction; IIIa: Model validation (Internal only); IIIb: Model validation (Internal and External); IV: Software application development; V: Impact and efficiency analysis; VI; Model implementation in routine Clinical practices/Public Health utility in Health Settings

## Sheet: Figure 5b
Figure 5b: Distribution of included studies by phase of implementation concerning clinical or public health practice for NCD control and prevention by NCD type.
ncd_types.factor	impl_phase.factor	count	prop
Cancer	I	1	0.04
Cancer	IIIa	20	0.8
Cancer	IIIb	1	0.04
Cancer	IV	2	0.08
Cancer	VI	1	0.04
CVD	I	1	0.0416667
CVD	IIIa	14	0.583333
CVD	IIIb	9	0.375
T2D	I	2	0.117647
T2D	IIIa	9	0.529412
T2D	IIIb	4	0.235294
T2D	IV	2	0.117647
Other	IIIa	5	0.5
Other	IIIb	4	0.4
Other	IV	1	0.1
The phase of implementation phase connotes; I: Data collection and processing; II: Model construction; IIIa: Model validation (Internal only); IIIb: Model validation (Internal and External); IV: Software application development; V: Impact and efficiency analysis; VI; Model implementation in routine Clinical practices/Public Health utility in Health Settings

## Sheet: Figure 6
Figure 6: Distribution of funding by NCD type and data science method. All funding information documented in the included studies was collated and stratified by NCD types and data science methods
Covidence #	Was the study funded?	Yes	No	Not reported	Was the funding for the study exclusively from Africa	Was the funding for the study exclusively from Africa (excluded all "not reported")	If the study was funded (i.e. B = Yes), which organization funded the study?	Which funding organization funded the study
63	Not reported	0	0	1	Not reported
64	No	0	1	0	No	No
68	Yes	1	0	0	No	No	Wellcome Trust	Wellcome Trust or any UK funding agency; Other: The DELTAS Africa Initiative
69	Yes	1	0	0	No	No	Wellcome Trust	Wellcome Trust or any UK funding agency; Africa CDC or funding agencies in exclusively in Africa
78	Yes	1	0	0	No	No	Others	Other: Edith Cowan University Collaboration Enhancement Scheme
81	Not reported	0	0	1	Not reported
98	Yes	1	0	0	No	No	Others	Other: National Natural Science Foundation of China
101	No	0	1	0	No	No
104	Yes	1	0	0	No	No	NIH	National Institute of Health or any US funding agency
111	Not reported	0	0	1	Not reported
116	Yes	1	0	0	No	No	Others	Other: National Medical Research Council Health Service Research Grant, Large Collaborative Grant, Singapore Ministry of Health. SingHealth Foundation Research Grant. Tanoto Foundation. The Singapore Diabetic Retinopathy Program received funding from the Singapore Ministry of Health
133	Not reported	0	0	1	Not reported
172	Yes	1	0	0	Yes	Yes	Research Institutions in Africa	Other: Jimma University, Jimma Institute of Technology, School of Biomedical Engineering
180	No	0	1	0	No	No
181	Yes	1	0	0	No	No	NIH	National Institute of Health or any US funding agency
184	No	0	1	0	No	No
189	Not reported	0	0	1	Not reported
196	Not reported	0	0	1	Not reported
214	Yes	1	0	0	Yes	Yes	Research Institution in Africa	Mizan Aman College of health sciences and the University of Gondar.
234	Yes	1	0	0	No	No	Others	Other: The Erling-Persson Family Foundation Swedish Research Council, Sigrid JusÃ©lius Foundation, Finska LÃ¤karesÃ¤llskapet, and Medicinskan UnderstÃ¶dsfÃ¶reningen Liv och HÃ¤lsa rf. K. Albin Johanssons stiftelse, PerklÃ©ns stiftelse, Wilhelm och Elsa Stockmanns stiftelse and Biomedicum Foundation
295	No	0	1	0	No	No
310	Yes	1	0	0	No	No	Others	Other: The project was supported by Orbis International and the Association for Research in Vision and Ophthalmology (Roche Award).
312	Not reported	0	0	1	Not reported
320	Yes	1	0	0	Yes	Yes	Country-Specific or Regional Government Institutions in Africa	Country-specific funding bodies; Other: South African Medical Research Council (SAMRC)
327	Not reported	0	0	1	Not reported
330	Yes	1	0	0	No	No	NIH	National Institute of Health or any US funding agency; Other: South African Heart Association, University of the Witwatersrand
331	Yes	1	0	0	No	No	Others	Other: Data Science Africa and Google
332	Not reported	0	0	1	Not reported
333	Not reported	0	0	1	Not reported
334	Not reported	0	0	1	Not reported
344	Yes	1	0	0	No	No	Others	Other: scholarship of DAAD Government of Ghana The Mainz Association for the Promotion of Epidemiology, Biometry, Computer Science and the Cancer Registry eV (VEBIK)
345	Yes	1	0	0	Yes	Yes	Country-Specific or Regional Government Institutions in Africa	Other: The Science and Technology Development Fund (STDF) Egypt
356	Yes	1	0	0	Yes	Yes	Research Institution in Africa	Other: Covenant University, Nigeria
357	Yes	1	0	0	Yes	Yes	Research Institution in Africa	Other: Financial support from Covenant University
366	Yes	1	0	0	Yes	Yes	Country-Specific or Regional Government Institutions in Africa	Country-specific funding bodies; Other: The Science, Technology & Innovation Funding Authority (STDF) in cooperation with The Egyptian Knowledge Bank (EKB
373	Not reported	0	0	1	Not reported
403	Not reported	0	0	1	Not reported
411	Yes	1	0	0	No	No	NIH	National Institute of Health or any US funding agency; Wellcome Trust or any UK funding agency; Other: South African National Research Foundation, American Heart Association, British Heart Foundation, Newton Fund, UKRI Medical Research Council , Global Challenge Research Fund
419	Not reported	0	0	1	Not reported
420	Not reported	0	0	1	Not reported
479	Yes	1	0	0	No	No	Others	Other: Natural Science Foundation of Hebei Province
520	Not reported	0	0	1	Not reported
528	Yes	1	0	0	No	No	NIH & Wellcome Trust	National Institute of Health or any US funding agency; Wellcome Trust or any UK funding agency; Other: Multiple funding sources from China, the Netherlands, Finland,
546	Yes	1	0	0	No	No	NIH & Wellcome Trust	National Institute of Health or any US funding agency; Wellcome Trust or any UK funding agency; Africa CDC or funding agencies in exclusively in Africa; Other: Makerere University-Uganda Virus Research Institute Centre of Excellence for Infection and Immunity Research and Training. DELTAS Africa Initiative
548	Yes	1	0	0	No	No	Wellcome Trust	Wellcome Trust or any UK funding agency; Other: Makerere University-Uganda Virus Research Institute Centre of Excellence for Infection and Immunity Research and Training.
559	Yes	1	0	0	No	No	NIH & Wellcome Trust	National Institute of Health or any US funding agency; Wellcome Trust or any UK funding agency; Other: Humboldtâ€Forschungsstipendium fÃ¼r (AvH) Georg Forster Research Fellowship
587	Yes	1	0	0	No	No	Wellcome Trust	Wellcome Trust or any UK funding agency; Other: African Center for Translational Genomics, Mayosi Research Group Fellowships, the Crasnow Travel Fellowship, the Departmental Research Committee (DRC) of Medicine and the Pan African Society of Cardiology Award, Population Health Research Institute (PHRI) and McMaster University
588	Yes	1	0	0	No	No	NIH & Wellcome Trust	National Institute of Health or any US funding agency; Wellcome Trust or any UK funding agency; Other: Makerere University Non-Communicable Diseases. H3Africa Bioinformatics Network (H3ABioNet) Node. Center for Genomics Research and Innovation (CGRI) Abuja, Nigeria
595	Yes	1	0	0	No	No	Wellcome Trust	Wellcome Trust or any UK funding agency; Other: Africa Research Excellence Fund
693	Yes	1	0	0	No	No	NIH	National Institute of Health or any US funding agency
700	Yes	1	0	0	No	No	NIH	National Institute of Health or any US funding agency; Other: Department of Science and Innovation, South Africa.
729	Yes	1	0	0	No	No	NIH	National Institute of Health or any US funding agency; Other: South African Medical Research Council and the DST-NRF Centre of Excellence in Human Development.
755	Yes	1	0	0	No	No	Wellcome Trust	Wellcome Trust or any UK funding agency
805	Yes	1	0	0	No	No	NIH & Wellcome Trust	National Institute of Health or any US funding agency; Wellcome Trust or any UK funding agency; Other: H3ABioNet . Sydney Brenner Institute for Molecular Bioscience. South African Research Chair in Genomics and Bioinformatics of African populations.
832	Yes	1	0	0	No	No	NIH	National Institute of Health or any US funding agency
833	Yes	1	0	0	No	No	Others	Other: American Cancer Society, Breast Cancer Research Foundation and Susan G. Komen Foundation
836	Yes	1	0	0	No	No	NIH	National Institute of Health or any US funding agency
855	Yes	1	0	0	No	No	NIH, Department of Science and Innovation	Other: Department of Science and Technology (now Department of Science and Innovation). South African National Research Foundation (NRF). South African Research Chair in Genomics and Bioinformatics of African populations. Cancer Association of South Africa and the Science for African Foundation
856	Not reported	0	0	1	Not reported
857	Yes	1	0	0	Yes	Yes	Country-Specific or Regional Government Institutions in Africa	SARChI
859	Yes	1	0	0	Yes	Yes	Country-Specific or Regional Government Institutions in Africa	NRF/DST SARChI
861	Not reported	0	0	1	Not reported
885	Not reported	0	0	1	Not reported
897	Yes	1	0	0	No	No	NIH	National Institute of Health or any US funding agency
898	Yes	1	0	0	No	No	NIH	National Institute of Health or any US funding agency
899	Not reported	0	0	1	Not reported
900	Yes	1	0	0	No	No	NIH & WellcomeTrust	National Institute of Health or any US funding agency; Wellcome Trust or any UK funding agency
901	Yes	1	0	0	No	No	NIH	National Institute of Health or any US funding agency
921	Yes	1	0	0	No	No	NIH	National Institute of Health or any US funding agency
925	Yes	1	0	0	No	No	NIH	National Institute of Health or any US funding agency
926	Yes	1	0	0	No	No	NIH & WellcomeTrust	National Institute of Health or any US funding agency; Wellcome Trust or any UK funding agency
928	Yes	1	0	0	Yes	Yes	Country-Specific or Regional Government Institutions in Africa	South African Sugar Association, National Research Foundation of South Africa
929	Yes	1	0	0	Yes	Yes	Country-Specific or Regional Government Institutions in Africa	National Research Foundation of South Africa
939	Yes	1	0	0	No	No	NIH & WellcomeTrust	National Institute of Health or any US funding agency; Wellcome Trust or any UK funding agency
940	Yes	1	0	0	No	No	NIH	National Institute of Health or any US funding agency
944	Yes	1	0	0	Yes	Yes	Country-Specific or Regional Government Institutions in Africa	Tunisian Ministry of Health, Tunisian Ministry of Higher Education and Scientific Research
945	Yes	1	0	0	Yes	Yes	Country-Specific or Regional Government Institutions in Africa	Qatar National Research Foundation, Tunisian Ministry of Higher Education and Scientific Research, Tunisian Ministry of Health, EU
946	Yes	1	0	0	Yes	Yes	Country-Specific or Regional Government Institutions in Africa	Tunisian Ministry of Higher Education and Scientific Research, Tunisian Ministry of Health.
950	Yes	1	0	0	No	No	Others	Qatar National Research Foundation
959	Not reported	0	0	1	Not reported
968	Yes	1	0	0	No	No	NIH	National Institute of Health or any US funding agency
970	Yes	1	0	0	No	No	NIH	National Institute of Health or any US funding agency
971	Yes	1	0	0	No	No	NIH	National Institute of Health or any US funding agency
5779	Not reported	0	0	1	Not reported
5781	Not reported	0	0	1	Not reported
5787	Yes	1	0	0	Yes	Yes	Country-Specific or Regional Government Institutions in Africa	Jimma Institute of Technology, Jimma University, Ethiopia.
5791	Yes	1	0	0	Yes	Yes	Country-Specific or Regional Government Institutions in Africa	DELTAS Africa Sub-Saharan Africa Consortium for Advanced Biostatistics (SSACAB)
5793	Not reported	0	0	1	Not reported
5794	Yes	1	0	0	No	No	Others	University of Southern Denmark, Synoptik-Fonden and Familien Hede Nielsens Fond
5796	Not reported	0	0	1	Not reported
5797	Yes	1	0	0	Yes	Yes	Country-Specific or Regional Government Institutions in Africa	Lalla Salma Foundation, Moroccan Society of Diseases of the Digestive System
5799	Yes	1	0	0	No	No	Wellcome Trust	Wellcome Trust, African Development Bank
5803	Not reported	0	0	1	Not reported
5806	Not reported	0	0	1	Not reported
5808	Not reported	0	0	1	Not reported
5810	Yes	1	0	0	Yes	Yes	Country-Specific or Regional Government Institutions in Africa	Tertiary Education Trust Fund, Nigeria
5812	Yes	1	0	0	Yes	Yes	Country-Specific or Regional Government Institutions in Africa	Ethiopian Ministry of Education, Deutscher Akademischer Auslandsdienst
5829	Yes	1	0	0	No	No	NIH	National Institute of Health or any US funding agency
5852	Yes	1	0	0	No	No	NIH	National Institute of Health or any US funding agency; Other: National Cancer Institute
5902	Not reported	0	0	1	Not reported
		66	5	29
The white box indicates an empty cell, meaning no studies were recorded in that category (unfunded studies) for the specified NCD type and data science method. The numbers in parentheses indicate the counts for the displayed percentages. The percentages were calculated using the total number of studies in each category as the denominator, reporting the proportion of funded studies only. As a resu…

## Sheet: Figure 7a
Figure 7a: A Sankey diagram of distribution of collaboration and partnership within and outside Africa on harnessing the benefit of data science for NCD prevention and control in Africa.
			Collaboration within Countries/Continent
		Machine Learning	Deep Learning	Artificial Intelligence	Traditional Statistical Models	Genetic and Genome Analysis
	No cross country collaborations	37	5	8	15	10
	African- African Collaborations	3	0	1	5	11
	Africa-Other Countries outside Africa Collaborations	10	7	9	12	12
In assessing the magnitude of intra-Africa partnerships on the application of data science for NCD prevention and control, we compared data on the country of data source/recruitment and institutional affiliation of the first or corresponding authors reported in the articles to estimate the proportion of articles having the institutional affiliation of the first author or corresponding as the same…

[truncated: 3 more sheets: Figure 7b, Figure 8, Figure 9]
