# Supplementary material for: Harnessing data science to control non-communicable diseases in Africa: a systematic review and gap analysis
Source: Commun Med (Lond). 2026 Jul 16;6:397. doi: 10.1038/s43856-025-01272-0 (PMC13377181; doi:10.1038/s43856-025-01272-0)
Supplement: Supplementary file 4 — Supplementary Data S2 [file 43856_2025_1272_MOESM4_ESM.xlsx]

## Sheet: Sheet1
	Supplementary Data S2: Preliminary search strategy and execution
	Database	Search String	Results
	EMBASE	('Data science' OR 'research data management' OR RDM OR 'data curation' OR 'data manipulation' OR 'big data' OR 'open data' OR 'artificial intelligence' OR 'data modelling' OR 'machine learning').ti, ab, hw, kf.	201605
	(Classic 1947 to 2023 July 31)
	1
	2	(Cardiovascular diseases OR NCDs OR 'non-communicable diseases' OR 'cardiovascular diseases' OR 'cerebrovascular disease' OR 'ischaemic heart disease' OR 'coronary artery disease' OR 'peripheral vascular disease' OR 'congenital heart disease' OR 'rheumatic heart disease' OR 'cardiomyopathies' OR 'cardiac arrhythmias' OR Cancer* OR 'Diabetes' OR 'heart diseases' OR 'hypertension' OR 'mental health…	7587901
	3	1 AND 2	43268
	4	(Africa* OR Algeria OR Angola OR Benin OR Botswana OR 'Burkina Faso' OR Burundi OR Cameroon OR 'Canary Islands' OR 'Cape Verde' OR 'Central African Republic' OR Chad OR Comoros OR Congo OR 'Democratic Republic of Congo' OR Djibouti OR Egypt OR 'Equatorial Guinea' OR Eritrea OR Ethiopia OR Gabon OR Gambia OR Ghana OR Guinea OR 'Guinea Bissau' OR 'Ivory Coast' OR 'Cote d*' OR Jamahiriya OR Jamahiri…	797250
	5	3 AND 4	371
	Web of Science	TI=('Data science' OR 'research data management' OR RDM OR 'data curation' OR 'data manipulation' OR 'big data' OR 'open data' OR 'artificial intelligence' OR 'data modelling' OR 'machine learning')	265882
	(Core collection-ALL)
	1
	2	TI=(Cardiovascular diseases OR NCDs OR 'non-communicable diseases' OR 'cardiovascular diseases' OR 'cerebrovascular disease' OR 'ischaemic heart disease' OR 'coronary artery disease' OR 'peripheral vascular disease' OR 'congenital heart disease' OR 'rheumatic heart disease' OR 'cardiomyopathies' OR 'cardiac arrhythmias' OR Cancer* OR 'Diabetes' OR 'heart diseases' OR 'hypertension' OR 'mental hea…	2564784
	3	AB=(Cardiovascular diseases OR NCDs OR 'non-communicable diseases' OR 'cardiovascular diseases' OR 'cerebrovascular disease' OR 'ischaemic heart disease' OR 'coronary artery disease' OR 'peripheral vascular disease' OR 'congenital heart disease' OR 'rheumatic heart disease' OR 'cardiomyopathies' OR 'cardiac arrhythmias' OR Cancer* OR 'Diabetes' OR 'heart diseases' OR 'hypertension' OR 'mental hea…	3108362
	4	2 OR 3	4343201
	5	1 AND 4	14559
	6	TI=(Africa* OR Algeria OR Angola OR Benin OR Botswana OR 'Burkina Faso' OR Burundi OR Cameroon OR 'Canary Islands' OR 'Cape Verde' OR 'Central African Republic' OR Chad OR Comoros OR Congo OR 'Democratic Republic of Congo' OR Djibouti OR Egypt OR 'Equatorial Guinea' OR Eritrea OR Ethiopia OR Gabon OR Gambia OR Ghana OR Guinea OR 'Guinea Bissau' OR 'Ivory Coast' OR 'Cote d*' OR Jamahiriya OR Jamah…	788654
	7	5 AND 6	37
	OVID MEDLINE(R) ALL 1946 to July 31, 2023	('Data science' or 'research data management' or RDM or 'data curation' or 'data manipulation' or 'big data' or 'open data' or 'artificial intelligence' or 'data modelling' or 'machine learning').ti.	49582
	SEARCHED 1ST JULY 2023
	1
	2	(Cardiovascular diseases or NCDs or 'non-communicable diseases' or 'cardiovascular diseases' or 'cerebrovascular disease' or 'ischaemic heart disease' or 'coronary artery disease' or 'peripheral vascular disease' or 'congenital heart disease' or 'rheumatic heart disease' or 'cardiomyopathies' or 'cardiac arrhythmias' or Cancer* or 'Diabetes' or 'heart diseases' or 'hypertension' or 'mental health…	3633030
	3	1 AND 2	7464
	4	(Africa* OR Algeria OR Angola OR Benin OR Botswana OR 'Burkina Faso' OR Burundi OR Cameroon OR 'Canary Islands' OR 'Cape Verde' OR 'Central African Republic' OR Chad OR Comoros OR Congo OR 'Democratic Republic of Congo' OR Djibouti OR Egypt OR 'Equatorial Guinea' OR Eritrea OR Ethiopia OR Gabon OR Gambia OR Ghana OR Guinea OR 'Guinea Bissau' OR 'Ivory Coast' OR 'Cote d*' OR Jamahiriya OR Jamahiri…	629255
	5	3 AND 4	54
	Google Scholar	('Data science' OR 'research data management' OR 'data curation' OR 'big data' OR 'open data' OR 'artificial intelligence' OR 'machine learn*') AND (Cardiovascular * OR 'non-communicable *' OR Cancer* OR Diabetes OR mental * OR 'stroke') AND Africa*	38100
			Exported the first 5 pages - 50
		Sub Total	512
		DUPLICATES (IN TRASH FOLDER)	54
		BALANCE FOR SCREENING	458
	African Journal Online	('Data science' OR 'research data management' OR 'data curation' OR 'big data' OR 'open data' OR 'artificial intelligence' OR 'machine learn*') AND (Cardiovascular * OR 'non-communicable *' OR Cancer* OR Diabetes OR mental * OR 'stroke') AND Africa*	148
	1
	2	('Data science' OR 'research data management' OR RDM OR 'data curation' OR 'data manipulation' OR 'big data' OR 'open data' OR 'artificial intelligence' OR 'data modelling' OR 'machine learning')	999
		(Cardiovascular diseases OR NCDs OR 'non-communicable diseases' OR 'cardiovascular diseases' OR 'cerebrovascular disease' OR 'ischaemic heart disease' OR 'coronary artery disease' OR 'peripheral vascular disease' OR 'congenital heart disease' OR 'rheumatic heart disease' OR 'cardiomyopathies' OR 'cardiac arrhythmias' OR Cancer* OR 'Diabetes' OR 'heart diseases' OR 'hypertension' OR 'mental health…
	3
			1180
	4	(Africa* OR Algeria OR Angola OR Benin OR Botswana OR 'Burkina Faso' OR Burundi OR Cameroon OR 'Canary Islands' OR 'Cape Verde' OR 'Central African Republic' OR Chad OR Comoros OR Congo OR 'Democratic Republic of Congo' OR Djibouti OR Egypt OR 'Equatorial Guinea' OR Eritrea OR Ethiopia OR Gabon OR Gambia OR Ghana OR Guinea OR 'Guinea Bissau' OR 'Ivory Coast' OR 'Cote d*' OR Jamahiriya OR Jamahiri…	58
	5	1 AND 4	12
	6	2 AND 3 AND 4	91
		('Data science' OR 'research data management' OR RDM OR 'data curation' OR 'data manipulation' OR 'big data' OR 'open data' OR 'artificial intelligence' OR 'data modelling' OR 'machine learning') (Cardiovascular diseases OR NCDs OR 'non-communicable diseases' OR 'cardiovascular diseases' OR 'cerebrovascular disease' OR 'ischaemic heart disease' OR 'coronary artery disease' OR 'peripheral vascular…
	Search strategy 6 refined by ANDing major concepts	2 AND 3 AND 4	58
		('Data science' OR 'research data management' OR RDM OR 'data curation' OR 'data manipulation' OR 'big data' OR 'open data' OR 'artificial intelligence' OR 'data modelling' OR 'machine learning') AND (Cardiovascular diseases OR NCDs OR 'non-communicable diseases' OR 'cardiovascular diseases' OR 'cerebrovascular disease' OR 'ischaemic heart disease' OR 'coronary artery disease' OR 'peripheral vasc…
		Sub Total	58
		MEDLINE, EMBASE, Web of Science, and Google Scholar	458
		African Journal Online	58
		Total through July 2023	516
		Additional articles from Updated Searches through March 2024
		MEDLINE, EMBASE, Web of Science, and Google Scholar	58
		African Journal Online	38
		TOTALǂ	612
	ǂUpdated searches were carried out to include an additional fifty-eight (58) articles from Web of Science and Google Scholar and thirty-eight (38) articles from African Journal Online only through March 2024.
