# Supplementary material for: Harnessing data science to control non-communicable diseases in Africa: a systematic review and gap analysis
Source: Commun Med (Lond). 2026 Jul 16;6:397. doi: 10.1038/s43856-025-01272-0 (PMC13377181; doi:10.1038/s43856-025-01272-0)
Supplement: Supplementary file 5 — Supplementary Data S3 [file 43856_2025_1272_MOESM5_ESM.xlsx]

## Sheet: Sheet1
Supplementary Data S3: A summary of characteristics of included studies on Data Science methods for non-communicable disease prevention and control in Africa
Authors	Year of Publication	Data Science Methods	NCD classification	NCD type	The primary purpose of the Data Science Method(s)
Huo et al.41	2012	Genetic and Genome Analysis	Cancer	Breast Cancer	The GWAS model was designed to identify genetic factors promoting susceptibility to breast cancer traits.
Issac et al.42	2014	Traditional Statistical Models	Cardiovascular Diseases	Thromboembolism	GWAS model was designed to identify gene polymorphisms (MDR1 C3435T, EPHX1 H139R and PZA-13G ) and predict warfarin dose variation for the treatment of thromboembolism.
Chikowore et al.43	2015	Genetic and Genome Analysis, Traditional Statistical Models	Type 2 Diabetes	Type 2 Diabetes	The study tested the viability of previously reported common variants associated with Type 2 Diabetes from other ethnicities to differentiate Type 2 Diabetes in an African population.
Tekola-Ayele et al.44	2015	Genetic and Genome Analysis	Cardiovascular Diseases	Metabolic Syndrome	GWAS was designed to identify novel genetic traits for Metabolic Syndrome to distinguish cardio-metabolic traits.
Hansen et al.45	2015	Artificial Intelligence	Type 2 Diabetes	Diabetic Retinopathy	To determine the prediction of a previously developed diabetic retinopathy detection model from the Iowa Detection Program in a sample in Kenya.
Akinyokun et al.46	2015	Machine Learning	Cardiovascular Diseases	Heart failure	To develop a Web and Fuzzy Logic-based Expert System to diagnose heart failure.
Peterson et al.47	2016	Artificial Intelligence	Cancer	Cervical Cancer	The study deployed an Enhanced Visual Assessment System for nurses in decision-making for cervical cancer screening.
Chikowore et al.48	2016	Genetic and Genome Analysis, Traditional Statistical Models	Type 2 Diabetes	Type 2 Diabetes	To determine the predictive utility of polygenic risk scores of common variants (previously identified from the European and Asian ethnicities) associated with Type 2 diabetes.
Chen et al.49	2017	Genetic and Genome Analysis, Traditional Statistical Models	Adiposity	Body Composition	The study was designed to identify genetic variants for discriminating elevated body mass index.
Hendry et al.50	2018	Genetic and Genome Analysis	Cardiovascular Diseases	Blood pressure	The GWAS was modelled to identify genetic polymorphisms for blood pressure variance in a black South African population.
Wang et al.51	2018	Traditional Statistical Models	Cancer	Breast Cancer	To develop and validate an absolute breast cancer risk prediction model specifically for women in Africa.
Hamouda et al.52	2018	Machine Learning	Cancer	Breast Cancer	The study designed a prediction and diagnosis system for breast cancer based on the rough set model/theory.
Sahibdeen et al.53	2018	Genetic and Genome Analysis, Traditional Statistical Models	Adiposity	Body Composition	GWAS was designed to identify novel genetic traits to predict adiposity and its associated complications.
Hamdi et al.54	2018	Artificial Intelligence, Genetic and Genome Analysis	Cancer	Breast Cancer	The study investigated various genetic variants for discriminating breast cancer risk among healthy, unrelated individuals.
Andaleon et al.55	2018	Genetic and Genome Analysis	Cardiovascular Diseases	Lipid traits	GWAS was designed to identify single nucleotide polymorphism for discriminating lipid traits.
Tran et al.56	2018	Artificial Intelligence, Traditional Statistical Models	Cancer	Cervical Cancer	To assess the performance of smartphone-based digital images for detecting cervical intraepithelial neoplasia.
Bellemo et al.57	2019	Artificial Intelligence, Deep Learning	Type 2 Diabetes	Diabetic Retinopathy	The study applied artificial intelligence using deep learning to screen diabetic retinopathy for timely referral and screening.
Uba et al.58	2019	Machine Learning, Traditional Statistical Models	Type 2 Diabetes	Type 2 Diabetes	The study was designed to develop models for predicting chronic disease traits arising from Diabetes Mellitus.
Adeyemo et al.59	2019	Genetic and Genome Analysis	Type 2 Diabetes	Insulin Response	To identify African-specific locus associated with beta-cell mass and insulin response.
Chen et al.60	2019	Genetic and Genome Analysis, Traditional Statistical Models	Type 2 Diabetes	Type 2 Diabetes	To identify African-specific risk loci/variants to discriminate Type 2 Diabetes and fine-map association signals for genetic analysis.
Boua et al.61	2019	Genetic and Genome Analysis, Traditional Statistical Models	Cardiovascular Diseases	Carotis Intima-Media thickness	To identify genetic traits related to smoking interactions and association with carotid intima-media thickness.
Achilonu et al.62	2019	Artificial Intelligence, Traditional Statistical Models	Renal failure	Renal failure	The study modelled an algorithm to predict Graft Survival post-Kidney transplant.
William et al.63	2019	Machine Learning	Cancer	Cervical Cancer	To develop a computer-assisted diagnosis tool to make the pap-smear test more accurate and reliable for cervical cancer screening.
Haruna et al.64	2019	Machine Learning	Cardiovascular Diseases	Coronary Artery Disease	The study proposed an algorithm to improve the accuracy of coronary heart disease prediction/screening.
Muhammed et al.65	2019	Deep Learning, Machine Learning	Cardiovascular Diseases	Coronary Artery Disease	The study designed an efficient model for predicting Coronary Artery Disease.
Debelee et al.66	2019	Machine Learning	Cancer	Breast Cancer	The machine learning model was designed for breast mammogram classification to improve breast cancer diagnosis.
Abdelsalam et al.67	2020	Deep Learning	Type 2 Diabetes	Diabetic Retinopathy	The study applied OCTA using artificial neural networks to develop reconstructive methodologies for screening and classifying diabetic retinopathy.
Muhammad et al.68	2020	Artificial Intelligence, Machine Learning	Type 2 Diabetes	Type 2 Diabetes	To design machine learning algorithms/models for predicting Type 2 diabetes events.
Olago et al.69	2020	Machine Learning, Traditional Statistical Models	Cancer	Multiple malignancies	Using machine learning to develop supervised multi-model tools to process free-text histopathology reports for cancer registries to describe histopathological malignancies for reporting cancer incidence.
Asmare et al.70	2020	Machine Learning	Cardiovascular Diseases	Heart disease	Machine learning algorithm with a mobile phone component for screening and detection tool Rheumatic Heart Disease in a non-clinical setting.
Ishaq et al.71	2020	Machine Learning	Type 2 Diabetes	Type 2 Diabetes	The study proposes a fuzzy-based expert system for type diabetes screening/diagnosis using fuzzy logic to support physicians.
Achilonu et al.72	2021	Machine Learning, Traditional Statistical Models	Cancer	Colorectal Cancer	The study used a Supervised Machine Learning approach to model colorectal cancer recurrence and survival.
Achilonu et al.73	2021	Machine Learning, Traditional Statistical Models	Cancer	Colorectal Cancer	The study used machine learning and statistical algorithms to predict the length of hospital stay post-colorectal cancer resection.
Adua et al.74	2021	Machine Learning	Type 2 Diabetes	Type 2 Diabetes	Developed a predictive model for screening Type 2 Diabetes in an ethnically distinct population.
Asmare et al.75	2021	Machine Learning	Cardiovascular Diseases	Rheumatic Heart Disease	The study applied phonocardiogram recordings from extensive RHD heart sound datasets to develop machine-learning tools for RHD screening.
Dese et al.76	2021	Machine Learning	Cancer	Leukaemia	Using stained blood smear slides, an automated Leukaemia phenotyping tool was designed to determine time-dependent progression and differentiation of leukaemia type or stage.
Holmstrom et al.77	2021	Deep Learning	Cancer	Cervical Cancer	The study worked to develop and implement a novel point-of-care digital diagnostic system for Cervical Cancer screening.
Macaulay et al.78	2021	Machine Learning	Cancer	Breast Cancer	The study modelled a Random Forest Classifier for predicting breast cancer prognosis and survival.
Muhammad et al.79	2021	Artificial Intelligence, Machine Learning, Traditional Statistical Models	Cardiovascular Diseases	Coronary Artery Disease	The study aimed at developing machine learning predictive models for coronary artery disease.
Muhammad et al.80	2021	Machine Learning	Cardiovascular Diseases	Coronary Artery Disease	The study developed a fuzzy-based expert model for diagnosing coronary artery disease.
Nassar et al.81	2021	Machine Learning, Traditional Statistical Models	Cancer	Breast Cancer	To develop machine learning classification models to predict tumour mutation models among breast cancer patients.
Okagbue et al.82	2021	Machine Learning, Traditional Statistical Models	Cancer	Breast Cancer	To design machine learning algorithms for predicting breast cancer survival.
Rufo et al.83	2021	Machine Learning	Type 2 Diabetes	Type 2 Diabetes	The study was designed to develop machine learning models for the screening/diagnosis of Type 2 Diabetes.
Salie et al.84	2022	Machine Learning, Traditional Statistical Models	Cardiovascular Diseases	Rheumatic Heart Disease	The study applied machine learning models to identify unique proteomics signatures to determine the prognostic severity of inflammatory response in patients with rheumatic heart disease.
Sefa-Yeboah et al.85	2021	Artificial Intelligence, Genetic and Genome Analysis, Machine Learning	Adiposity	Body Composition	The study developed a mobile application that is applicable to support obese patients in the prediction model of foods to promote weight loss and minimize obesity-related health complications.
Chen et al.86	2021	Genetic and Genome Analysis	Type 2 Diabetes	Type 2 Diabetes	This study was the first trans-ancestral GWAS to identify genetic loci for discriminating Glycemic traits as a nexus for Type 2 Diabetes diagnosis/screening.
Fatumo et al.87	2021	Genetic and Genome Analysis	Renal failure	Chronic kidney disease	The GWAS models identified genetic loci related to estimated glomerular filtration rates to measure kidney function and chronic kidney disease.
Fatumo et al.88	2021	Genetic and Genome Analysis	Cardiovascular Diseases	Ischaemic Stroke	The study aimed at discerning genetic associations of metabolic traits and Type 2 Diabetes liabilities on Ischemic Stroke Risk.
Machipisa et al.89	2021	Genetic and Genome Analysis	Cardiovascular Diseases	Rheumatic Heart Disease	GWAS model to identify common genetic variants associated with susceptibility to rheumatic heart disease and modelled a polygenic risk score for identifying RHD risk.
Achilonu et al.90	2021	Machine Learning	Cancer	Cancers of the Breast, Colorectal, and Prostrate	Developed free-text pathology models for coding, classifying and reporting, among others, to improve discriminating cancer phenotypes and diagnosis.
Akpa et al.91	2021	Machine Learning, Traditional Statistical Models	Cardiovascular Diseases	Stroke	Designed to develop an Afrocentric Stroke Risk Assessment Score for identifying populations at risk of stroke.
Boujemaa et al.92	2021	Genetic and Genome Analysis	Cancer	Breast Cancer	The study assessed the contribution of germline copy number variations to breast cancer risk among subjects with negative pathogenic mutations in known breast cancer susceptibility genes.
Khdair et al.93	2021	Deep Learning, Machine Learning, Traditional Statistical Models	Cardiovascular Diseases	Coronary Heart Disease	To develop and apply different machine learning models to accurately predict coronary heart disease events in clinical data from high-risk males.
Bentley et al.94	2021	Artificial Intelligence, Genetic and Genome Analysis	Cardiovascular Diseases	Lipid traits	GWAS was designed to identify novel lipid-related genetic traits for discriminating and predicting cardiometabolic risk.
Rahimeto et al.95	2021	Machine Learning	Cancer	Breast Cancer	To design an efficient technique for detecting and removing pectoral muscle in breast mammograms to ensure a successful tumour/cancer diagnosis.
Zewdie et al.96	2021	Deep Learning, Machine Learning	Cancer	Breast Cancer	To design an integrated resolution-independent system for discriminating breast cancer type, sub-type and grade classification from histopathological images using a deep learning approach.
Agossou et al.97	2022	Artificial Intelligence, Machine Learning	Cancer	Breast Cancer	The machine learning model was designed to identify breast cancer phenotypes, classify tumours, and predict cardiotoxicity from chemotherapy treatment among patients.
Asante et al.98	2022	Deep Learning, Traditional Statistical Models	Cardiovascular Diseases	Hypertension & Type 2 Diabetes	The study developed a time series algorithm for effectively predicting hypertension and type 2 diabetes.
Barro et al.99	2022	Traditional Statistical Models	Cardiovascular Diseases	Hypertension	The study modelled factors associated with therapeutic inertia among hypertensive patients.
Brodsky et al.100	2022	Deep Learning	Cancer	Skin Cancer	A machine learning tool was designed for the microscopic tissue evaluation in dermatopathology of skin cancer screening.
El Agouri et al.101	2022	Machine Learning	Cancer	Breast Cancer	The study modelled a supervised classification algorithm for predicting histopathological breast cancer diagnosis.
Gelaw et al.102	2022	Machine Learning, Traditional Statistical Models	Type 2 Diabetes	Diabetic Neuropathy	The study was designed to model an algorithm for predicting the risk of diabetic neuropathy among Type 2 Diabetes patients.
Mathenge et al.103	2022	Artificial Intelligence, Deep Learning	Type 2 Diabetes	Diabetic Retinopathy	Developed an Artificial intelligence-supported diabetic retinopathy screening to improve referral uptake/presentation of patients for timely intervention.
Mbonyinshuti et al.104	2022	Machine Learning	NCDs	NCDs	To design models for predicting demand for essential medicines to treat and manage non-communicable diseases.
Mokoatle et al.105	2022	Deep Learning, Machine Learning	Cancer	Prostrate Cancer	To develop a machine learning model for discriminating Gleason grade group signatures of prostate cancer.
Mugambi et al.106	2022	Traditional Statistical Models	Cardiovascular Diseases	Rheumatic Heart Disease	To design a web application for automated screening and diagnosis of rheumatic heart disease to develop machine learning models for RHD discrimination.
Narh107	2022	Traditional Statistical Models	Cancer	Neoplastic malignancies	The study developed a model for predicting future hospitalization rates from three neoplastic malignancies.
Okagbue et al.108	2022	Machine Learning	Cancer	Breast Cancer	The study developed cluster patterns for predicting survival among breast cancer patients.
Othman et al.109	2022	Machine Learning	Renal failure	Renal failure	The study centred on using machine learning models to predict the most frequent haemodialysis complications among patients early.
Sarkar & Mali110	2022	Genetic and Genome Analysis, Machine Learning	Cancer	Breast Cancer	The study developed computer-driven artificial intelligence diagnostics to support clinicians in discriminating and classifying breast cancer subtypes.
Soremekun et al.111	2022	Genetic and Genome Analysis	Type 2 Diabetes	Type 2 Diabetes	GWAS and MR studies designed to identify genetically proxied levels of circulating lipid traits and two lipid-lowering drug targets (HMGCR and PCSK9) on Type 2 Diabetes liability.
Choudhury et al.112	2022	Genetic and Genome Analysis	Cardiovascular Diseases	Lipid traits	To identify genetic variants and model polygenic risk scores for lipid traits as a nexus for identifying metabolic diseases
Achilonu et al.113	2022	Machine Learning	Cancer	Breast Cancer	Developed free-text pathology reports for encoding, classifying, and producing high-quality information abstractions for breast cancer prognosis and research
Chikowore et al.114	2022	Genetic and Genome Analysis, Traditional Statistical Models	Type 2 Diabetes	Type 2 Diabetes	The study developed and validated polygenic risk scores for the prediction of Type 2 Diabetes.
Boujemaa et al.115	2022	Genetic and Genome Analysis	Cancer	Breast Cancer	To characterize genetic penetrance of breast cancer susceptibility genes and functional impact of non-coding genetic traits in breast cancer susceptibilities.
Elbasha et al.116	2022	Machine Learning	Renal failure	Renal failure	Application of artificial intelligence model for predicting Acute Intradialytic Complications on Haemodialysis in End-Stage Renal Failure.
Qarmiche et al.117	2022	Machine Learning, Traditional Statistical Models	Cancer	Colorectal Cancer	To develop and validate an algorithm for predicting colorectal cancer and identifying at-risk populations.
Aboelenin et al.118	2023	Artificial Intelligence, Deep Learning	Cancer	Lung Cancer	The study applied an artificial intelligence-aided computed tomography for lung cancer screening.
Badisy et al.119	2023	Traditional Statistical Models	Cancer	Colorectal Cancer	The study identified and modelled prognostic factors for predicting colorectal cancer survival.
Ebrahim et al.120	2023	Machine Learning	Type 2 Diabetes	Type 2 Diabetes	The study applied supervised machine learning algorithms for Type 2 diabetes classification and prediction.
Ecklu-Mensah et al.121	2023	Artificial Intelligence, Machine Learning	Adiposity	Obesity	The study employed amplicon sequencing, targeted metabolomics, and predicted functional pathways for discriminating obesity in a population using microbiota diversity and short-chain fatty acids.
Endalie et al.122	2023	Machine Learning	Cancer	Lung Cancer	Developed a machine learning model for predicting the severity of Lung cancer.
Evwiekpaefe & Abdulkadir123	2023	Machine Learning	Type 2 Diabetes	Type 2 Diabetes	Designed a predictive model for Type 2 Diabetes screening.
Mousa et al.124	2023	Artificial Intelligence, Machine Learning	Type 2 Diabetes	Diabetic Foot Ulcers	Designed machine learning algorithms for predicting diabetic foot ulcers.
Mpanya et al.125	2023	Machine Learning, Traditional Statistical Models	Cardiovascular Diseases	Heart failure	To develop machine learning algorithms for predicting in-hospital all-cause mortality among patients with heart failure.
Peck et al.126	2023	Traditional Statistical Models	Cardiovascular Diseases	Rheumatic Heart Disease	The study applied a previously developed colour Doppler AI-guided model to obtain diagnostic-quality images for expert-led rheumatic heart disease screening.
Islam et al.127	2023	Machine Learning	Cardiovascular Diseases	Hypertension	The study developed a predictive model using machine learning algorithms to predict the individual risk of hypertension.
Kamiza et al.128	2023	Artificial Intelligence, Genetic and Genome Analysis	Cardiovascular Diseases	Lipid traits	The study conducted a multi-trait analysis of GWAS to identify and localize susceptibility to lipid traits implicated in cardiometabolic diseases.
Soremekun et al.129	2023	Genetic and Genome Analysis	Liver function	Liver function	The study designed a multivariate GWAS model to identify novel genotype-phenotype associations for liver functions.
Udosen et al.130	2023	Genetic and Genome Analysis	Cardiovascular Diseases	Blood pressure	The GWAS model was used to identify genetic traits for blood pressure, and the polygenic risk score model was used to predict high blood pressure traits.
Boua et al.131	2022	Genetic and Genome Analysis	Cardiovascular Diseases	Carotid Intima-Media thickness	The study determined genetic associations with carotid intima-media thickness as a proxy for investigating genetic susceptibility to atherosclerosis.
Soo et al.132	2023	Genetic and Genome Analysis	Cognition	Cognitive performance	The GWAS was used to identify genetic traits and predict cognitive performance.
Asowata et al.133	2023	Machine Learning	Cardiovascular Diseases	Hypertension	The study designed a risk-scoring model and screening tool for discriminating hypertensives.
Singh et al.134	2023	Genetic and Genome Analysis	Cardiovascular Diseases	Blood pressure	The GWAS was designed to model and apply multi-ancestry polygenic risk scores for predicting elevated blood pressure.
Hughes et al.135	2023	Artificial Intelligence, Genetic and Genome Analysis	Renal failure	Chronic kidney disease	GWAS was designed to identify genetic variants for renal failure and develop polygenic risk scores for chronic kidney disease.
Parham et al.136	2023	Artificial Intelligence, Deep Learning	Cancer	Cervical Cancer	To validate the screening/triage approach identifying HPV phenotypes using visual assessment assisted by a deep-learning approach for predicting cervical cancer.
Premsagar et al.137	2023	Machine Learning, Traditional Statistical Models	Cardiovascular Diseases	Major Adverse Cardiovascular Events	To predict survival (morbidity and mortality) of patients presenting with angina (a symptom of coronary artery disease.
Akinyemi et al.138	2024	Genetic and Genome Analysis	Cardiovascular Diseases	Ischaemic Stroke	GWAS was designed to identify Ischemic stroke-related genetic traits.
Boujemaa et al.139	2024	Genetic and Genome Analysis	Cancer	Breast Cancer	To identify the clinical relevance and predict the pathogenicity of DNA variants of uncertain significance with hereditary predispositions to breast cancer.
El Badisy et al.140	2024	Machine Learning, Traditional Statistical Models	Cancer	Colorectal Cancer	To predict survival rates and identify prognostic factors associated with survival among colorectal cancer patients.
GWAS: Genome-wide association studies
