# Supplementary material for: Harnessing data science to control non-communicable diseases in Africa: a systematic review and gap analysis
Source: Commun Med (Lond). 2026 Jul 16;6:397. doi: 10.1038/s43856-025-01272-0 (PMC13377181; doi:10.1038/s43856-025-01272-0)
Supplement: Supplementary file 6 — Supplementary Data S4 [file 43856_2025_1272_MOESM6_ESM.xlsx]

## Sheet: Sheet1
Supplementary Data S4: Data quality, development, validation, performance and utility applied in Data Science methods for non-communicable disease prevention and control in Africa
Authors	Year of Publication	Data Quality			Data Science Method Development and Validation				Data Science Method Performance			Model Utility or Implementation*
		Type of data	Sample Size	Data Science Methods╦	Training/Development only	Internal validation only	External validation only	Any blinding data?	Was a quality measure/metric reported?	Specify	Data Science Method with the most improved performance┼
Huo et al.41	2012	Human Subjects	963	1	Yes	No	No	No	No		NA	D
Issac et al.42	2014	Human Subjects	84	2	Yes	No	No	No	No		NA	D
Chikowore et al.43	2015	Human Subjects	356	2	Yes	No	No	No	No		NA	D
Tekola-Ayele et al.44	2015	Human Subjects	1427	2	Yes	Yes	Yes	No	Yes	AUC	NA	C
Hansen et al.45	2015	Human Subjects	4381	1	NA				Yes	AUC	NA	C
Akinyokun et al.46	2015	Human Subjects	40	1	Yes	Yes	No	No	Yes	Triangular fuzzy number	Machine Learning	D
Peterson et al.47	2016	Human Subjects	824	1	Yes	No	No	No	No		NA	A
Chikowore et al.48	2016	Human Subjects	356	2	Yes	No	No	No	Yes	AUC	NA	D
Chen et al.49	2017	Human Subjects	1576	2	Yes	Yes	Yes	No	No		NA	C
Hendry et al.50	2018	Human Subjects	1947	1	Yes	No	No	No	No		NA	D
Wang et al.51	2018	Human Subjects	4036	4	Yes	Yes	No	No	Yes	AUC	Traditional Statistical Model	D
Hamouda et al.52	2018	Human Subjects	60	3	Yes	No	No	No	Yes	AUC	Machine Learning	D
Sahibdeen et al.53	2018	Human Subjects	1926	2	Yes	No	No	No	No		NA	D
Hamdi et al.54	2018	Human Subjects	165	3	Yes	No	No	No	No		NA	D
Andaleon et al.55	2018	Human Subjects	1017	5	Yes	Yes	Yes	No	No		NA	C
Tran et al.56	2018	Human Subjects	125	1	Yes	No	No	No	Yes	Specificity, Sensitivity	Artificial Intelligence	A
Bellemo et al.57	2019	Human Subjects	13099	1	Yes	Yes	No	No	Yes	AUC, Specificity, Sensitivity	NA	C
Uba et al.58	2019	Human Subjects	281	3	Yes	Yes	No	No	Yes	Accuracy	Traditional Statistical Model	D
Adeyemo et al.59	2019	Human Subjects	5231	1	Yes	Yes	Yes	No	No		NA	C
Chen et al.60	2019	Human Subjects	4347	5	Yes	No	No	No	No		NA	D
Boua et al.61	2019	Human Subjects	1776	2	Yes	No	No	No	No		NA	D
Achilonu et al.62	2019	Human Subjects	915	3	Yes	No	No	No	No		NA	D
William et al.63	2019	Pap-smear images	60	1	Yes	Yes	No	No	Yes	Sensitivity, Specificity, & Accuracy	Machine Learning	D
Haruna et al.64	2019	Human Subjects	506	2	Yes	No	No	No	Yes	Accuracy, Specificity, Sensitivity	Machine Learning	D
Muhammed et al.65	2019	Human Subjects	506	7	Yes	Yes	No	No	Yes	Accuracy, Specificity, Sensitivity	Machine Learning	D
Debelee et al.66	2019	Mammograms	320	5	Yes	Yes	No	No	Yes	Accuracy, sensitivity, specificity	Machine Learning	D
Abdelsalam et al.67	2020	OCTA images	100	1	Yes	No	No	No	Yes	Sensitivity, Specificity, Precision, Classification accuracy	NA	D
Muhammad et al.68	2020	Human Subjects	381	5	Yes	No	No	No	Yes	Accuracy	NA	D
Olago et al.69	2020	Free-text histopathological reports	60069	9	Yes	Yes	No	No	Yes	AUC	Machine Learning	D
Asmare et al.70	2020	Human Subjects	170	2	Yes	Yes	No	No	Yes	Accuracy, sensitivity, specificity, and precision	Machine Learning	D
Ishaq et al.71	2020	Human Subjects	93	1	Yes	Yes	No	No	Yes	Accuracy, Specificity, Sensitivity, ROC	Machine Learning	D
Achilonu et al.72	2021	Human Subjects	697	6	Yes	Yes	No	No	Yes	AUC	Machine Learning	D
Achilonu et al.73	2021	Human Subjects	383	2	Yes	Yes	No	No	Yes	AUC	Machine Learning	D
Adua et al.74	2021	Human Subjects	438	4	Yes	Yes	No	No	Yes	Precision, Recall, F1-score, AUC	Machine Learning	D
Asmare et al.75	2021	Human Subjects	170	1	Yes	Yes	No	No	Yes	Precision, F1-score, recall	Machine Learning	D
Dese et al.76	2021	Blood smear slides	250	1	Yes	Yes	No	No	Yes	Accuracy, Specificity, Sensitivity	NA	D
Holmstrom et al.77	2021	Human Subjects	740	1	Yes	Yes	No	No	Yes	AUC, Accuracy, NPV	NA	D
Macaulay et al.78	2021	Human Subjects	180	2	Yes	Yes	No	No	Yes	Accuracy, AUC, Specificity, Sensitivity	Machine Learning	D
Muhammad et al.79	2021		NA	6	Yes	Yes	No	No	Yes	Accuracy, specificity, sensitivity, AUC	Machine Learning	D
		Human Subjects
Muhammad et al.80	2021	Human Subjects	100	1	Yes	Yes	No	No	Yes	Accuracy, Specificity, Sensitivity	NA	D
Nassar et al.81	2021	Human Subjects	58	5	Yes	Yes	No	No	Yes	AUC, Accuracy, Matthews Correlation Coefficient.	Machine Learning	D
Okagbue et al.82	2021	Human Subjects	300	10	Yes	No	No	No	Yes	Accuracy, AUC	Machine Learning	D
Rufo et al.83	2021	Human Subjects	2069	7	Yes	Yes	No	No	Yes	AUC, Accuracy, sensitivity, Specificity	Machine Learning	D
Salie et al.84	2021	Human Subjects	445	1	Yes	Yes	No	No	Yes	AUC	NA	D
Sefa-Yeboah et al.85	2021	Human Subjects	30	1	Yes	Yes	Yes	No	Yes	Average convergence time and deviation for	NA	A
Chen et al.86	2021	Human Subjects	5629	4	Yes	Yes	Yes	No	No		NA	C
Fatumo et al.87	2021	Human Subjects	3288	4	Yes	Yes	Yes	No	No		NA	C
Fatumo et al.88	2021	Human Subjects	77061	2	Yes	No	No	No	No		NA	D
Machipisa et al.89	2021	Human Subjects	4809	3	Yes	Yes	No	No	No		NA	D
Achilonu et al.90	2021	Free-text cancer pathological reports	80000	2	Yes	Yes	No	No	Yes	F1-score	Machine Learning	D
Akpa et al.91	2021	Human Subjects	7066	1	Yes	Yes	No	No	Yes	AUC	Traditional Statistical Models	D
Boujemaa et al.92	2021	Human Subjects	19	3	Yes	No	No	No	No		NA	D
Khdair et al.93	2021	Human Subjects	462	4	Yes	Yes	No	No	Yes	Accuracy, F1-score, Precision, Recall, Specificity	Machine Learning	D
Bentley et al.94	2021	Human Subjects	4317	2	Yes	Yes	Yes	No	No		NA	C
Rahimeto et al.95	2021	Mammograms	15	5	Yes	Yes	No	No	Yes	Accuracy, Intersection over union, Mean Squared Error	Machine Learning	D
Zewdie et al.96	2021	Breast cancer histopathological images	110	1	Yes	Yes	No	No	Yes	Accuracy, Specificity, Precision, Recall, F1-score	Deep Learning	D
Agossou et al.97	2022		NA	1	Yes	Yes	No	No	No		Machine Learning	D
		Human Subjects
Asante et al.98	2022		NA	2	Yes	Yes	No	No	Yes	Accuracy	Traditional Statistical Model	D
		Human Subjects
Barro et al.99	2022	Human Subjects	200	2	Yes	No	No	No	Yes	AUC	Traditional Statistical Model	D
Brodsky et al.100	2022	Glass slides for punch, shave, and excisional	39	1	Yes	No	No	No	Yes	Specificity, Sensitivity, Positive predicted value, Negative predicted value	NA	D
		biopsy cases
Agouri et al.101	2022	Breast surgical images	328	3	Yes	Yes	No	No	Yes	Accuracy, Precision, Specificity, Sensitivity	Machine Learning	D
Gelaw et al.102	2022	Human Subjects	808	2	Yes	Yes	No	No	Yes	Sensitivity, Specificity, Negative Predicted Value, Positive Predicted Value and AUC	Machine Learning	A
Mathenge et al.103	2022	Human Subjects	275	1	Yes	Yes	No	No	Yes	AUC	NA	D
Mbonyinshuti et al.104	2022	Essential Medicines	500	1	Yes	Yes	No	No	Yes	RMSE	NA	D
Mokoatle et al.105	2022	Not reported	NA	5	Yes	Yes	No	No	Yes	Accuracy, F1-score, Precision, Recall	Machine Learning	D
Mugambi et al.106	2022	Echocardiograms	52658	1	Yes	No	No	No	Yes	Accuracy, Precision, Specificity, Sensitivity	NA	D
Narh et al.107	2022	Human Subjects	26627	1	Yes	No	No	No	No		NA	D
Okagbue et al.108	2022	Human Subjects	300	1	Yes	No	No	No	Yes	Euclidean and Manhattan distance metrics	NA	D
Othman et al.109	2022	Human Subjects	215	4	Yes	Yes	No	No	Yes	Accuracy, F1 Score, Precision, Recall	Machine Learning	D
Sarkar et al.110	2022	Human Subjects	905	4	Yes	Yes	No	No	Yes	mean squared error, logarithmic loss, F1-score, the area under the ROC curve, and the precision-recall curve.	Machine Learning	D
Soremekun et al.111	2022	Human Subjects	13612	1	Yes	No	No	No	No		NA	D
Choudhury et al.112	2022	Human Subjects	10603	4	Yes	Yes	Yes	No	Yes		Genetic and Genome Analysis	C
Achilonu et al.113	2022	Human Subjects	300	2	Yes	Yes	No	No	Yes	F1-score	Machine Learning	D
Chikowore et al.114	2022	Human Subjects	6892	1	Yes	Yes	Yes	No	Yes	AUC	NA	C
Boujemaa et al.115	2022	Human Subjects	135	1	Yes	No	No	No	No		NA	D
Elbasha et al.116	2022	Human Subjects	215	2	Yes	Yes	No	No	Yes	AUC	Machine Learning	D
Qarmiche et al.117	2022	Human Subjects	2992	13	Yes	Yes	No	No	Yes	AUC, Accuracy, Precision, Recall, F1-measure	Machine Learning	D
Aboelenin et al.118	2023	CT Scans	79	1	NA	NA	Yes	NA	Yes	predictive values, negative predictive values, sensitivity, specificity and total accuracy	NA	C
Badisy et al.119	2023	Human Subjects	343	2	Yes	No	No	No	Yes	C-index, Integrated Brier Score	NA	D
Ebrahim et al.120	2023	Human Subjects	2239	7	Yes	Yes	No	No	Yes	Classification rate, kappa statistics, confusion matrix, AUC, sensitivity, specificity	Machine Learning	D
Ecklu-Mensah et al.121	2023	Human Subjects	480	1	Yes	Yes	No	No	Yes	AUC	Machine Learning	D
Endalie et al.122	2023	Human Subjects	1465	4	Yes	Yes	No	No	Yes	Accuracy, Precision, Recall	Machine Learning	D
Evwiekpaefe et al.123	2023	Human Subjects	255	3	Yes	Yes	No	No	Yes	Accuracy, Precision, Recall, f1-score	Machine Learning	D
Mousa et al.124	2023	Human Subjects	200	2	Yes	Yes	No	No	Yes	Accuracy, F1-score, Specificity, Sensitivity, Positive predicted value, Negative predicted value	Artificial Intelligence	D
Mpanya et al.125	2023	Human Subjects	500	6	Yes	Yes	No	No	Yes	Accuracy, F1-score, Precision, Recall	Machine Learning	D
Peck et al.126	2023	Human Subjects	50	NA	Yes	No	No	No	Yes	Accuracy	NA	D
Islam et al.127	2023	Human Subjects	612		Yes	Yes	No	No	Yes	Accuracy, precision, recall, F1-score, AUC	Machine Learning	D
Kamiza et al.128	2023	Human Subjects	125000	1	Yes	Yes	Yes	No	No		NA	C
Soremekun et al.129	2023	Human Subjects	9005	1	Yes	Yes	No	No	No		NA	D
Udosen et al.130	2023	Human Subjects	77850	1	Yes	Yes	No	No	No		NA	C
Boua et al.131	2023	Human Subjects	7894	1	Yes	Yes	Yes	No	NA		NA	C
Soo et al.132	2023	Human Subjects	2246	1	Yes	Yes	Yes	No	No		NA	C
Asowata et al.133	2023	Human Subjects	4413	2	Yes	Yes	No	No	Yes	AUC	Machine Learning	D
Singh et al.134	2023	Human Subjects	10775	5	Yes	Yes	Yes	No	No		NA	C
Hughes et al.135	2023	Human Subjects	105607	3	Yes	Yes	Yes	No	No		NA	C
Parham et al.136	2023	Human Subjects	1238	1	Yes	Yes	Yes	No	NA		NA	C
Premsagar et al.137	2023	Human Subjects	525	1	Yes	No	No	No	No		NA	D
Akinyemi et al.138	2024	Human Subjects	3421	2	Yes	Yes	Yes	No	No		NA	C
Boujemaa et al.139	2024	Human Subjects	67	1	Yes	No	No	No	No		NA	D
Elbadisy et al.140	2024	Human Subjects	343	2	Yes	No	No	No	Yes	C-index	Machine Learning	D
╦Number of Data Science Methods
NCD: non-communicable diseases; NA: not applicable; GWAS: Genome-wide association studies; CT: Computed Tomography; OCTA: Optical Coherence Tomography Angiography; RHD: Rheumatic Heart Disease; AUC: Area Under the Curve.
┼The DSM with the most improved performance based on the quality metric was the one where an article reported more than one specific DSM.
*What is the current utility and implementation phase of the DSM? A) recommended for clinical utility, B) applied in a clinical/public setting [even if it is assisting in decision support], C) needs clinical validation, D) The model is not ready for clinical application because it is still at the research phase or required standards or quality is not carried out or not reported.
