# Supplementary material for: Harnessing data science to control non-communicable diseases in Africa: a systematic review and gap analysis
Source: Commun Med (Lond). 2026 Jul 16;6:397. doi: 10.1038/s43856-025-01272-0 (PMC13377181; doi:10.1038/s43856-025-01272-0)
Supplement: Supplementary file 7 — Supplementary Data S5 [file 43856_2025_1272_MOESM7_ESM.xlsx]

## Sheet: Sheet1
		Supplementary Data S5: Pragmatic Recommendations for Tackling Gaps to Harnessing Data Science for NCD Prevention and Control in Africa
		Main Gaps	Basis	Practical Recommendations	Implementation level	Action/Target Group
		There is a dearth of the application of data science techniques across several aspects of the NCD quadrangle, including surveillance, identifying determinants, addressing prevention, and treatment/drug discovery and rehabilitation in Africa.	§ The broad applications of data science techniques to combat the continent's high burden of NCDs are not ripe due primarily to the lack of quality health data and poor funding investments in health infrastructure for harnessing data science potentials in health outcomes.	· Prioritize and establish policy for funding:	Systems level	Policymakers, National and International Funders of Research (Including global funders of research (e.g. NIH, Wellcome, NIHR and NGOs, among others)
				· Capacity building, infrastructure, computing facilities, trusted research environment, and training in data science and relevant fields
			§ Funding for data science techniques (especially in harnessing the benefits of ML and AI for NCD control and prevention) remains grossly inadequate, with minimal regional and national fiscal resources.	· Interdisciplinary data science research hubs for NCDs
				· Translational data science and precision health initiatives, including DL and AI, designed to provide state-of-the-art, rapid and reliable point-of-care technologies to improve risk prediction, early detection, surveillance, prevention and control of NCDs in Africa.
			§ While existing frameworks demonstrate interest, specific guidelines and roadmaps to harness the potential of data science for NCD control and prevention are practically inadequate or hugely lacking.	· Develop guidelines, an ethical framework, and policies for using data science and precision health to prevent and control NCDs in clinical and public health settings.
		Multiple methodological issues, such as poor data generation and quality and weak model development and validation, also limit the viability of currently existing data science approaches for NCD control and prevention.	§ Most data science methods, especially DL and AI, are grossly underutilized and have a critical deficit in clinical and public utility for NCD control and prevention.	· Support capacity building, infrastructure, computer facilities, and training in multi-omics, biobanking, data science and relevant fields	Secondary Providers	Private Sector Engagement: Health Industry (including Biotechnology and Pharmaceutical companies)
				· Invest in interdisciplinary data science research hubs for NCDs in Africa
			§ There is also a lack of ethical and regulatory oversights to govern the use of data and translation of findings into applications for clinical practice and policies in NCD control and prevention.	· Invest in pipelines for developing, distributing and applying novel precision medicines, devices and solutions to improve risk prediction, early detection, surveillance, prevention and control of NCDs in Africa.
			§ The cross-cultural applicability of data science in addressing the massive burden of NCDs is quite limited and practically limited to specific within-country people groups and populations on the continent.
			§ Ethically compliant data governance and harmonization strategies that ensure the fair representation of diverse cultures and people groups across Africa and promote health equities are grossly inadequate or, in some cases, lacking.	· Lead and participate in interdisciplinary Africa-led research hubs, including medicine, public health, computational sciences, engineering, mathematics and statistics, for developing novel solutions for the control of NCDs	Primary Providers	Academia-Industry Engagement, Research institutions and Professional organizations
				· Develop curriculum for interdisciplinary training in omics, biobanking, and data science for NCD prevention and control.
				· Develop ethical standards guiding data collection, use, sharing and reuse, and the application of data science, especially ML and AI, in clinical and public health practice.
				· Produce comprehensive and standardized reporting guidelines for applying data science for NCDs, providing a clear roadmap for effective communication and understanding.
				· Monitor and report progress on the practice, policy and funding for ML and AI in NCD prevention and control.
		The inadequacy and, in some cases, absence of data harmonization and governance strategy to develop relevant culturally diverse phenotypic and genotypic information to design and improve cross-cultural applicability in using data science across the vast and diverse cultures for NCD control and prevention in the African continent.	§ Rich data infrastructure is absent, particularly across ethnically diverse populations on the continent.	· Create awareness on using data science, including ML and AI, for NCD prevention and control.	Patient-level or Primary users/beneficiaries	Citizenry, Communities and Civil Societies
				· Advocate for funding to support data science initiatives, including ML and AI,
			§ Ethically compliant data governance and harmonization strategies that ensure the fair representation of diverse cultures and people groups across Africa and promote health equities are grossly inadequate or, in some cases, lacking.	· Demand evidence-based, state-of-the-art, rapid and reliable point-of-care technologies to improve prediction, detection and care for NCD prevention and control in Africa.
		DL: Deep Learning; AI: Artificial Intelligence; ML: Machine Learning; NCDs: Non-Communicable Diseases; NIH: National Institutes of Health; NHIR: National Institute for Health and Care Research; NGO: Non-Governmental Organizations
